# Supplementary material for: The Role of the Mediterranean Diet in Breast Cancer Survivorship: A Systematic Review and Meta-Analysis of Observational Studies and Randomised Controlled Trials
Source: Nutrients. 2023 Apr 27;15(9):2099. doi: 10.3390/nu15092099 (PMC10180628; doi:10.3390/nu15092099)
Supplement: Supplementary file 1 [file nutrients-15-02099-s001.zip]

Archive with 1 entries (1 files):
- nutrients-2306110-supplementary.pdf
